# Supplementary material for: 5-Amino-1-(4-nitro­phen­yl)-1H-pyrazole-3-carbonitrile
Source: Acta Crystallogr Sect E Struct Rep Online. 2011 Dec 10;68(Pt 1):o65. doi: 10.1107/S1600536811052147 (PMC3254421; doi:10.1107/S1600536811052147)
Supplement: Supplementary file 2 [file e-68-00o65-Isup2.hkl]

# 
# h,k,l, Fc-squared, Fo-squared, sigma(Fo-squared) and status flag 
# 
data_I
_shelx_title '  X509 in C c' 
_shelx_refln_list_code          4 
_shelx_F_calc_maximum      134.10 
_exptl_crystal_F_000       472.00 
_reflns_d_resolution_high  0.8286 
 
loop_ 
 _symmetry_equiv_pos_as_xyz 
 'x, y, z' 
 'x, -y, z+1/2' 
 'x+1/2, y+1/2, z' 
 'x+1/2, -y+1/2, z+1/2' 
 
_cell_length_a     3.7685 
_cell_length_b    27.3441 
_cell_length_c    10.1294 
_cell_angle_alpha  90.000 
_cell_angle_beta   96.198 
_cell_angle_gamma  90.000 
 
_shelx_F_squared_multiplier     1.000 
 
loop_ 
 _refln_index_h 
 _refln_index_k 
 _refln_index_l 
 _refln_F_squared_calc 
 _refln_F_squared_meas 
 _refln_F_squared_sigma 
 _refln_observed_status 
   2   0   0     1278.10     1086.20     15.67 o 
   4   0   0       12.62       20.94      5.18 o 
   1   1   0      922.10      587.64      8.10 o 
   3   1   0      144.06      123.47      5.22 o 
   2   2   0      254.49      216.02      9.94 o 
   4   2   0        8.54       11.55      3.92 o 
   1   3   0    15496.40    13172.12   1157.81 o 
   3   3   0      135.00      120.10      5.47 o 
   0   4   0      220.55      229.70      3.50 o 
   2   4   0      839.96      713.80     27.06 o 
   4   4   0        8.00        6.49      6.24 o 
   3   5   0       35.35       30.62      3.30 o 
   2   6   0      699.77      722.00     34.85 o 
   4   6   0       10.12       12.01      3.75 o 
   1   7   0     1202.52     1300.49     14.13 o 
   3   7   0      105.81       89.22      6.99 o 
   2   8   0      119.86      116.10     12.54 o 
   4   8   0        9.28       15.09      3.02 o 
   1   9   0     1219.24     1350.49     20.81 o 
   3   9   0      471.30      433.07     10.05 o 
   0  10   0      111.20      108.24      4.39 o 
   2  10   0      274.70      256.29     17.83 o 
   4  10   0        9.35        2.63      4.27 o 
   1  11   0       88.44       92.03      3.61 o 
   3  11   0       76.99       82.28      5.28 o 
   0  12   0     1426.50     1481.06     26.40 o 
   2  12   0      549.28      604.90     30.78 o 
   4  12   0      114.59      111.56      8.04 o 
   1  13   0      306.55      359.29      6.55 o 
   3  13   0       54.75       52.00      5.50 o 
   0  14   0       34.04       17.53      6.81 o 
   2  14   0      121.68      130.27      5.04 o 
   4  14   0       80.37       76.69      8.43 o 
   1  15   0      429.77      479.29     15.85 o 
   3  15   0        3.55        4.21      3.44 o 
   0  16   0      748.20      705.16     37.43 o 
   2  16   0        6.00        5.51      3.51 o 
   1  17   0      232.58      243.99      6.13 o 
   3  17   0       18.17       17.91      4.07 o 
   0  18   0        0.05        6.84      5.80 o 
   2  18   0       59.21       57.66      4.26 o 
   1  19   0        5.69        6.62      2.40 o 
   3  19   0       68.45       72.43      6.09 o 
   0  20   0     1335.57     1298.30     40.49 o 
   2  20   0      318.51      316.27     12.91 o 
   1  21   0      316.98      313.92     21.31 o 
   3  21   0        6.40        5.46      3.91 o 
   0  22   0        3.09        2.04     11.52 o 
   2  22   0      106.58      106.65      6.02 o 
   1  23   0     1744.00     1705.29     62.05 o 
   3  23   0        5.08       10.08      4.05 o 
   0  24   0      142.22      126.60      8.49 o 
   2  24   0       71.97       76.18      5.72 o 
   1  25   0      289.89      292.51      8.98 o 
   0  26   0      951.00      905.37     17.01 o 
   2  26   0      151.21      148.51     19.43 o 
   1  27   0       32.29       42.19      4.69 o 
   0  28   0        7.73        8.36     10.50 o 
   2  28   0        6.46       10.20      4.03 o 
   1  29   0       84.45       79.32      6.07 o 
   0  30   0        2.28       -7.24      7.24 o 
   1  31   0        1.24       -2.38      4.04 o 
   0  32   0      106.09       89.75      8.52 o 
  -3   1   1        5.54        5.82      2.56 o 
  -1   1   1     7605.05     6574.89   2134.47 o 
   3   1   1        7.50       10.11      2.34 o 
  -4   2   1       21.88       22.54      4.16 o 
  -2   2   1       40.68       31.87      3.28 o 
   0   2   1     5885.90     5632.24     47.05 o 
   2   2   1      216.58      169.63      4.62 o 
   4   2   1       24.87       23.81      4.45 o 
  -3   3   1      187.34      161.55      9.49 o 
  -1   3   1    12904.97    15419.30    120.37 o 
   3   3   1      107.87       97.33      4.76 o 
  -4   4   1       29.06       21.29      5.56 o 
  -2   4   1      630.48      628.14     95.54 o 
   0   4   1     4659.77     4400.32     52.52 o 
   2   4   1      444.12      409.79     10.02 o 
   4   4   1       13.34       17.74      3.91 o 
  -3   5   1      128.94       99.09     10.12 o 
  -1   5   1     1397.67     1680.26     15.48 o 
   1   5   1      854.00      757.42     49.67 o 
   3   5   1       25.36       21.18      5.28 o 
  -4   6   1        0.47       -2.93      3.31 o 
  -2   6   1     1474.22     1480.89     98.84 o 
   0   6   1      206.95      197.65      2.48 o 
   2   6   1      359.51      359.69     12.21 o 
   4   6   1       39.44       39.30      7.79 o 
  -3   7   1      149.83      130.72     16.21 o 
  -1   7   1      128.00      147.38     11.77 o 
   1   7   1     1290.60     1073.65     13.18 o 
   3   7   1       55.14       56.24      3.99 o 
  -4   8   1       27.37       25.95      4.33 o 
  -2   8   1     1356.94     1626.65     64.30 o 
   0   8   1      311.28      322.77      3.98 o 
   2   8   1      532.54      563.89     24.83 o 
   4   8   1       77.10       85.38      5.79 o 
  -3   9   1      137.09      117.95     10.75 o 
   1   9   1      476.63      491.12      6.68 o 
   3   9   1        7.95        4.53      5.92 o 
  -4  10   1       27.30       23.60      4.90 o 
  -2  10   1      106.36      127.31      4.71 o 
   0  10   1       80.30       75.79      3.08 o 
   2  10   1      536.99      538.58     28.19 o 
   4  10   1        8.06        5.99      3.83 o 
  -3  11   1      204.77      201.93      9.40 o 
  -1  11   1      306.98      326.66      5.92 o 
   1  11   1      337.14      351.70      6.16 o 
   3  11   1      139.61      137.91      6.26 o 
  -4  12   1      114.11      103.82      7.71 o 
  -2  12   1      279.38      300.78      7.05 o 
   0  12   1     1854.10     1893.66     69.39 o 
   2  12   1      109.19      110.90      4.45 o 
   4  12   1       53.21       60.34      6.38 o 
  -3  13   1      100.80      109.31     11.57 o 
  -1  13   1      556.56      575.88      8.18 o 
   1  13   1     1046.50     1087.51     11.26 o 
   3  13   1       11.18       18.77      4.50 o 
  -4  14   1       99.05      100.72      9.08 o 
  -2  14   1      681.90      728.53     11.31 o 
   0  14   1      191.97      237.81      6.83 o 
   2  14   1        8.26        8.09      2.27 o 
   4  14   1       73.29       88.20     15.82 o 
  -3  15   1       22.54       19.38      4.15 o 
  -1  15   1      331.53      371.92      8.07 o 
   1  15   1      349.61      318.63      6.66 o 
   3  15   1      228.59      237.14     27.13 o 
  -2  16   1       42.71       37.81      4.67 o 
   0  16   1        3.12        4.54      1.26 o 
   2  16   1       52.18       55.63      4.07 o 
  -3  17   1       98.27      104.57      6.13 o 
  -1  17   1      340.39      332.65      7.20 o 
   1  17   1      188.07      171.40      7.01 o 
   3  17   1      100.74      106.59      6.50 o 
  -2  18   1      102.79      105.40     11.38 o 
   0  18   1      142.61      146.25      5.97 o 
   2  18   1      137.69      125.20      5.69 o 
  -3  19   1       55.07       62.59      5.41 o 
  -1  19   1       24.31       33.93      9.07 o 
   1  19   1      367.42      376.64     10.92 o 
   3  19   1       20.43       18.90      4.75 o 
  -2  20   1      580.26      603.34     11.75 o 
   0  20   1        3.44        0.37      1.65 o 
   2  20   1       93.11       92.74      5.49 o 
  -3  21   1       41.21       55.13      5.20 o 
  -1  21   1        3.01        4.21      2.78 o 
   1  21   1      230.01      221.33      6.98 o 
   3  21   1       10.91        8.38      4.65 o 
  -2  22   1      736.09      784.01     13.93 o 
   0  22   1      529.99      524.68      7.55 o 
   2  22   1       96.29       99.00      5.89 o 
  -3  23   1        0.24       -4.21      4.21 o 
  -1  23   1      215.15      194.19     17.15 o 
   1  23   1      606.69      602.96     12.16 o 
   3  23   1       28.73       37.74      7.83 o 
  -2  24   1       48.53       57.58     10.65 o 
   0  24   1       54.02       58.99      4.38 o 
   2  24   1       11.14        9.63      5.78 o 
  -1  25   1      445.65      421.98     21.04 o 
   1  25   1       90.48       93.17      5.68 o 
  -2  26   1      143.56      148.45      7.51 o 
   0  26   1      564.40      543.08     11.04 o 
   2  26   1       14.64       16.12      3.89 o 
  -1  27   1       22.32       21.17      5.27 o 
   1  27   1       91.37       80.22      5.63 o 
  -2  28   1       18.38       18.37      4.65 o 
   0  28   1      134.41      109.62      7.54 o 
   2  28   1       83.07       98.74      6.75 o 
  -1  29   1       35.78       30.60      4.64 o 
   1  29   1       81.18       93.41     12.62 o 
   0  30   1       82.61       78.09      4.36 o 
  -1  31   1      138.85      145.43     12.72 o 
   1  31   1       46.14       45.79      5.45 o 
   0  32   1       13.58       13.29      3.26 o 
  -4   0   2      130.24      124.30     10.68 o 
  -2   0   2     2858.92     3130.43     28.37 o 
   2   0   2      767.10      745.32     13.75 o 
   4   0   2       54.13       44.95      7.36 o 
  -3   1   2       16.54       13.86      2.83 o 
  -1   1   2    17982.83    22227.66   3833.50 o 
   1   1   2      547.95      430.02      5.66 o 
   3   1   2       17.32       13.26      2.89 o 
  -4   2   2        5.27        8.63      3.55 o 
  -2   2   2     1364.45     1399.31    250.18 o 
   0   2   2     5629.03     4648.97     40.43 o 
   2   2   2      757.87      664.35     16.34 o 
   4   2   2        6.65        8.29      3.45 o 
  -3   3   2        5.84        7.55      2.38 o 
  -1   3   2     6266.51     8162.96    127.51 o 
   1   3   2      955.49      760.11     25.80 o 
   3   3   2       31.72       36.52      4.74 o 
  -4   4   2       37.33       30.04      4.51 o 
  -2   4   2      544.75      624.16    113.37 o 
   2   4   2       12.59       11.36      1.83 o 
   4   4   2       26.06       27.17      6.33 o 
  -3   5   2       21.16       22.70      3.96 o 
   1   5   2      497.48      387.44     20.85 o 
   3   5   2      131.84      139.66      5.74 o 
  -4   6   2       21.99       26.62      4.35 o 
  -2   6   2      653.20      813.12     29.21 o 
   2   6   2      315.01      330.58      6.90 o 
   4   6   2       24.20       38.70      6.41 o 
  -3   7   2      129.05      111.54      5.66 o 
  -1   7   2      405.41      512.13    104.71 o 
   1   7   2      943.53      824.28     27.11 o 
   3   7   2       63.72       60.73      4.33 o 
  -4   8   2       54.86       50.02      5.23 o 
  -2   8   2     1275.31     1537.67     14.83 o 
   2   8   2      784.02      722.73     16.97 o 
   4   8   2       50.25       56.89      5.54 o 
  -3   9   2      295.94      313.31     22.95 o 
  -1   9   2      391.54      415.29     38.86 o 
   1   9   2     1178.54     1184.85     15.59 o 
   3   9   2       48.57       51.89      8.41 o 
  -4  10   2       71.13       64.82      8.23 o 
  -2  10   2      240.34      276.73      6.75 o 
   0  10   2      519.69      543.29      9.16 o 
   2  10   2       67.66       63.80      5.11 o 
   4  10   2       72.15       62.80      9.45 o 
  -3  11   2      773.03      791.28     14.30 o 
  -1  11   2      225.08      254.53     20.63 o 
   1  11   2     1969.40     2123.09     15.30 o 
   3  11   2      117.14      128.53      5.97 o 
  -4  12   2      231.05      204.89     12.83 o 
  -2  12   2      349.42      423.68     13.35 o 
   0  12   2     1304.93     1416.51     17.55 o 
   2  12   2      117.71      116.75      5.65 o 
   4  12   2       80.95       80.46      6.87 o 
  -3  13   2        2.37       -3.58      3.58 o 
  -1  13   2      312.43      336.22     14.75 o 
   1  13   2      108.03      119.60     13.50 o 
   3  13   2      177.12      171.39      7.12 o 
  -4  14   2       37.13       33.59      6.42 o 
  -2  14   2       72.95       84.48      5.40 o 
   0  14   2      678.33      732.29      7.51 o 
   2  14   2      306.88      322.11      7.78 o 
  -3  15   2      199.61      196.60      8.31 o 
  -1  15   2      562.73      553.86     14.00 o 
   1  15   2      181.24      170.74      7.69 o 
   3  15   2      206.12      229.62      8.42 o 
  -2  16   2        7.11        6.46      2.81 o 
   0  16   2      567.04      588.80     16.10 o 
   2  16   2       55.15       47.61      3.92 o 
  -3  17   2       77.96       93.61     11.04 o 
  -1  17   2      260.25      290.60      6.76 o 
   1  17   2      158.33      194.03      5.71 o 
   3  17   2        7.22        1.05      4.07 o 
  -2  18   2      108.85      121.57      5.82 o 
   0  18   2       63.86       63.19      3.57 o 
   2  18   2       18.52       19.11      3.63 o 
  -3  19   2      132.54      146.54      7.72 o 
  -1  19   2      157.04      141.94      5.42 o 
   1  19   2      178.04      178.66      5.91 o 
   3  19   2      111.03      121.43      7.70 o 
  -2  20   2      100.16      106.72     16.81 o 
   0  20   2      730.99      700.59     10.05 o 
   2  20   2       42.65       41.41      4.80 o 
  -3  21   2       59.26       50.86     11.37 o 
  -1  21   2      108.83      111.20      5.06 o 
   1  21   2      534.36      525.86     25.90 o 
   3  21   2       13.00       21.73      4.45 o 
  -2  22   2       61.27       55.70      6.31 o 
   0  22   2      399.56      386.86     10.00 o 
   2  22   2        4.42        8.60      4.49 o 
  -3  23   2       90.36       96.91      7.42 o 
  -1  23   2      497.43      502.68     10.43 o 
   1  23   2       62.97       63.09      4.86 o 
   3  23   2       23.90       31.61      5.25 o 
  -2  24   2      311.73      323.80     16.62 o 
   0  24   2      655.50      663.13     20.88 o 
   2  24   2        7.20        6.45      6.13 o 
  -1  25   2       42.21       37.23      4.57 o 
   1  25   2      149.52      144.69      6.50 o 
  -2  26   2      108.51      105.35      6.40 o 
   0  26   2      116.66      117.94      5.36 o 
   2  26   2       10.79        9.65      3.77 o 
  -1  27   2       46.93       47.94      5.03 o 
   1  27   2        1.28        6.11     11.65 o 
  -2  28   2        7.55       13.65      4.06 o 
   0  28   2       33.93       36.32      3.07 o 
   2  28   2       94.23      105.38     11.24 o 
  -1  29   2       33.21       32.28      4.65 o 
   1  29   2       73.24       75.32      7.61 o 
   0  30   2       10.59        7.75      2.76 o 
  -1  31   2      145.61      149.71      9.97 o 
   1  31   2       43.80       49.72      9.91 o 
   0  32   2        3.52        4.43      3.73 o 
  -3   1   3       22.00       25.01      8.82 o 
   1   1   3      678.62      540.29      8.96 o 
   3   1   3       30.52       32.47      4.51 o 
  -4   2   3       22.15       14.93      4.25 o 
  -2   2   3     1722.40     2421.73    113.55 o 
   2   2   3      144.93      147.45      5.27 o 
   4   2   3        8.90        4.07      3.62 o 
  -3   3   3       61.81       54.76     12.17 o 
  -1   3   3      862.92      925.27    275.13 o 
   1   3   3      709.26      619.85     13.73 o 
   3   3   3       76.07       65.56      4.86 o 
  -4   4   3        5.42        2.99      3.66 o 
  -2   4   3      637.13      685.34    177.60 o 
   0   4   3      614.51      620.19      4.63 o 
   2   4   3       72.14       79.36      3.66 o 
   4   4   3       60.03       72.39     14.76 o 
  -3   5   3       17.55       11.50      9.68 o 
  -1   5   3       17.21       16.72      6.11 o 
   1   5   3      276.96      208.68      5.68 o 
   3   5   3       95.19      103.51      5.24 o 
  -4   6   3       13.49        5.14      4.46 o 
  -2   6   3      155.91      194.43     33.65 o 
   0   6   3     1549.98     1608.91     26.68 o 
   2   6   3      343.08      309.81      7.44 o 
   4   6   3       30.67       26.54      4.93 o 
  -3   7   3       42.27       48.43      4.10 o 
  -1   7   3      966.00     1124.83    307.22 o 
   1   7   3     1062.08      956.86     14.50 o 
   3   7   3       98.35       98.44      7.26 o 
  -4   8   3        1.09        2.99      3.65 o 
  -2   8   3      544.20      655.57      9.78 o 
   0   8   3     1337.08     1411.01     21.87 o 
   2   8   3      111.63      104.66      5.86 o 
   4   8   3       89.60       95.27     10.02 o 
  -3   9   3       56.95       62.70      5.35 o 
  -1   9   3      184.57      216.93     58.32 o 
   1   9   3      557.38      548.55     11.24 o 
   3   9   3       72.05       69.87      5.90 o 
  -4  10   3       44.89       43.24      5.57 o 
  -2  10   3      227.05      267.67     17.88 o 
   2  10   3        8.53        8.25      2.04 o 
   4  10   3       78.93       76.43      6.50 o 
  -3  11   3      189.03      198.63     18.68 o 
  -1  11   3      640.24      749.77     83.15 o 
   1  11   3       60.04       62.52      6.96 o 
   3  11   3       90.62       90.22      5.46 o 
  -4  12   3       15.90        4.88      5.08 o 
  -2  12   3      271.24      317.78     16.74 o 
   0  12   3      230.08      251.84      6.50 o 
   2  12   3      148.38      145.33      5.43 o 
  -3  13   3       10.07        7.14      3.34 o 
  -1  13   3     1605.47     1765.01    139.38 o 
   1  13   3      677.84      674.61      9.58 o 
   3  13   3      281.35      273.09     16.91 o 
  -4  14   3      112.07      107.03      8.19 o 
  -2  14   3       29.37       52.34     10.99 o 
   0  14   3      331.05      411.93      5.19 o 
   2  14   3       94.56       90.49      4.83 o 
  -3  15   3      138.08      138.33     13.39 o 
  -1  15   3       83.83       85.02     11.02 o 
   1  15   3      398.80      398.20      8.22 o 
   3  15   3       38.17       27.78      4.99 o 
  -2  16   3       10.75        9.60      2.92 o 
   0  16   3     1250.13     1296.85     28.58 o 
   2  16   3      301.68      307.33      8.42 o 
  -3  17   3       43.11       54.50      4.89 o 
  -1  17   3       62.73       67.40      7.06 o 
   1  17   3        5.86        4.43      2.47 o 
   3  17   3      161.56      169.96     10.16 o 
  -2  18   3       50.26       48.87      4.22 o 
   0  18   3       56.34       50.82      3.35 o 
   2  18   3      542.27      526.45     23.10 o 
  -3  19   3        5.46        6.58      3.86 o 
  -1  19   3       95.38      105.30      5.09 o 
   1  19   3       99.86      108.62      7.03 o 
   3  19   3        2.21       -1.86      7.08 o 
  -2  20   3       51.99       55.54      4.76 o 
   0  20   3      143.05      129.59      3.71 o 
   2  20   3      277.41      296.61     22.48 o 
  -3  21   3       86.47      118.26      7.13 o 
  -1  21   3      124.53      134.61      5.61 o 
   1  21   3       86.85       73.37      4.54 o 
   3  21   3       28.43       28.77      5.44 o 
  -2  22   3       10.32        9.90      3.60 o 
   0  22   3     1121.16     1079.10     23.05 o 
   2  22   3       18.14       18.85      3.68 o 
  -3  23   3      147.93      157.91      8.75 o 
  -1  23   3      254.65      236.62     13.76 o 
   1  23   3       94.05       90.76      8.37 o 
  -2  24   3       74.14       81.00      5.53 o 
   0  24   3      177.05      185.71      9.67 o 
   2  24   3       13.22       15.12      4.00 o 
  -1  25   3      115.61      109.82      6.86 o 
   1  25   3      121.73      116.63      6.28 o 
  -2  26   3       28.26       23.78      5.94 o 
   0  26   3      162.48      152.26      7.25 o 
   2  26   3        6.40       10.78      3.75 o 
  -1  27   3       99.35      101.82      6.16 o 
   1  27   3       48.42       45.78      4.89 o 
  -2  28   3        5.15        9.21      7.58 o 
   0  28   3        0.95       -0.51      4.09 o 
   2  28   3       12.25       12.25      6.48 o 
  -1  29   3       69.82       84.16      8.20 o 
   1  29   3       12.68       13.60      6.14 o 
   0  30   3       10.61        9.56      3.02 o 
  -1  31   3       25.95       34.74      7.50 o 
  -4   0   4       19.34        7.67      6.18 o 
  -2   0   4     2678.68     3408.34     30.31 o 
   2   0   4     1164.20     1018.65     17.75 o 
   4   0   4       14.37       32.15      6.58 o 
  -3   1   4      839.97      933.30     14.55 o 
  -1   1   4      563.06      560.39     49.62 o 
   1   1   4       86.39       85.54      3.45 o 
   3   1   4       69.10       60.21      6.74 o 
  -4   2   4        9.46        9.22     11.33 o 
  -2   2   4     1169.17     1386.02    142.27 o 
   0   2   4     1246.43     1129.92     13.51 o 
   2   2   4       37.27       38.63      2.86 o 
   4   2   4       41.16       44.76      5.70 o 
  -3   3   4       28.82       34.63      4.00 o 
  -1   3   4      590.42      598.10    116.22 o 
   1   3   4     4122.97     3605.82     19.64 o 
   3   3   4        4.54        5.74      2.74 o 
  -4   4   4       13.72       13.86      4.44 o 
  -2   4   4     1833.26     2014.50    459.85 o 
   0   4   4      851.46      874.69     11.74 o 
   2   4   4       96.21      100.58      4.45 o 
   4   4   4       53.92       54.49      6.05 o 
  -3   5   4       59.85       63.04      4.77 o 
  -1   5   4      414.11      442.54    116.24 o 
   1   5   4      918.38      841.97      9.70 o 
   3   5   4      144.53      146.92      6.32 o 
  -4   6   4        5.42        7.28      3.95 o 
  -2   6   4       73.37       91.73     23.52 o 
   0   6   4       67.17       67.47      1.98 o 
   2   6   4       54.48       54.45      3.54 o 
   4   6   4       23.45       19.61      4.91 o 
  -3   7   4      129.05      121.13     25.29 o 
  -1   7   4      493.75      540.62    133.98 o 
   1   7   4      149.36      139.41      4.19 o 
   3   7   4      121.07      127.07      9.40 o 
  -4   8   4        8.74        6.18      4.00 o 
  -2   8   4      235.71      289.19     54.83 o 
   0   8   4      330.84      353.07     13.81 o 
   2   8   4      352.17      337.64      7.73 o 
  -3   9   4      203.07      218.85      7.48 o 
  -1   9   4       31.81       34.62      7.93 o 
   1   9   4       37.92       31.26      2.41 o 
   3   9   4      163.08      155.42      6.92 o 
  -4  10   4       72.00       66.65     13.58 o 
  -2  10   4      311.73      399.78     56.75 o 
   0  10   4     1701.56     1999.18     47.56 o 
   2  10   4      127.48      123.71      5.01 o 
  -3  11   4        4.62       -2.07      3.31 o 
  -1  11   4      623.45      708.61    114.01 o 
   1  11   4       88.75       85.79      3.82 o 
   3  11   4       61.03       58.87      4.75 o 
  -4  12   4       47.97       43.84      6.80 o 
  -2  12   4      156.62      189.97     27.25 o 
   0  12   4      183.33      192.08      4.53 o 
   2  12   4      222.96      214.88      6.74 o 
  -3  13   4       37.00       34.91      4.79 o 
  -1  13   4       12.87       14.94      3.58 o 
   1  13   4      255.83      226.96     13.43 o 
   3  13   4       18.04       22.57      3.97 o 
  -2  14   4       55.05       52.57      4.01 o 
   0  14   4      167.36      187.50      6.67 o 
   2  14   4       86.87       95.01      5.17 o 
  -3  15   4       28.35       32.74      8.56 o 
  -1  15   4      568.28      601.02     77.47 o 
   1  15   4      683.19      676.48     17.84 o 
   3  15   4       50.80       41.66      5.00 o 
  -2  16   4      327.11      321.47     18.02 o 
   0  16   4       26.00       26.30      2.45 o 
   2  16   4      255.76      271.37     11.82 o 
  -3  17   4        7.57       13.02      3.82 o 
  -1  17   4       96.84       96.61      6.52 o 
   1  17   4       96.75      104.33      4.72 o 
   3  17   4       88.55       75.40      8.50 o 
  -2  18   4      128.34      149.96      6.27 o 
   0  18   4       58.27       56.55      2.67 o 
   2  18   4      212.04      191.69      7.46 o 
  -3  19   4       34.55       44.38      6.70 o 
  -1  19   4     1362.65     1286.78     90.34 o 
   1  19   4      108.32      107.77      5.20 o 
   3  19   4        6.41        5.72      3.64 o 
  -2  20   4       31.61       34.02      4.30 o 
   0  20   4      146.26      145.18      4.07 o 
   2  20   4      135.66      144.57     10.23 o 
  -3  21   4        1.44        5.92      8.18 o 
  -1  21   4      151.70      139.27      6.26 o 
   1  21   4      225.89      211.02      7.35 o 
  -2  22   4      267.39      261.63      8.93 o 
   0  22   4      181.15      174.67      6.29 o 
   2  22   4       28.16       28.94      8.73 o 
  -3  23   4       59.51       65.37      6.21 o 
  -1  23   4      291.53      293.73     19.34 o 
   1  23   4      463.85      449.35     25.94 o 
  -2  24   4       88.68       83.71      6.13 o 
   0  24   4      133.75      117.13      4.28 o 
   2  24   4       37.60       38.45      4.72 o 
  -1  25   4      302.76      309.91      9.29 o 
   1  25   4       69.46       80.23      5.62 o 
  -2  26   4        2.59       -1.54      4.32 o 
   0  26   4      216.48      193.79      8.04 o 
   2  26   4       31.10       37.14      7.49 o 
  -1  27   4       51.28       39.92      5.16 o 
   1  27   4       14.73       16.76      3.79 o 
  -2  28   4       35.46       32.91      5.57 o 
   0  28   4       36.25       41.79      3.16 o 
  -1  29   4       16.34       11.58      4.53 o 
   1  29   4       14.47        8.42      4.50 o 
   0  30   4       18.50       18.78      3.39 o 
  -3   1   5       95.08      111.12      5.80 o 
  -1   1   5      616.27      686.74     27.53 o 
   1   1   5       39.48       38.30      3.66 o 
   3   1   5       95.78       92.54      5.55 o 
  -4   2   5      138.23      116.08      7.55 o 
  -2   2   5      350.25      416.75     36.77 o 
   0   2   5      954.56      998.32      7.87 o 
   2   2   5       53.57       52.03      3.61 o 
  -3   3   5      678.73      757.22     53.43 o 
  -1   3   5      453.78      488.25     61.61 o 
   1   3   5      151.78      141.96      4.33 o 
   3   3   5       35.08       36.65      4.85 o 
  -4   4   5        8.89        9.63      4.34 o 
  -2   4   5       40.35       44.97      7.87 o 
   0   4   5       38.26       43.08      2.11 o 
   2   4   5       11.06       13.70      2.63 o 
  -3   5   5      117.46       93.55     16.23 o 
  -1   5   5      116.44      102.69     22.06 o 
   1   5   5      139.98      151.17      6.63 o 
   3   5   5      273.47      269.92      8.92 o 
  -4   6   5       14.12       15.93      4.77 o 
  -2   6   5      355.78      381.68     95.24 o 
   0   6   5      710.26      756.50     20.14 o 
   2   6   5       78.64       83.66      4.83 o 
  -3   7   5       26.26       24.93      3.38 o 
  -1   7   5     1993.24     2184.49    462.70 o 
   1   7   5       58.85       72.42      3.44 o 
   3   7   5      155.18      171.69      7.35 o 
  -4   8   5        1.67       -0.55      3.91 o 
  -2   8   5       31.71       41.83      9.25 o 
   0   8   5      884.09      950.29     28.16 o 
   2   8   5      379.78      342.06      8.42 o 
  -3   9   5       80.72       73.55     17.87 o 
  -1   9   5      451.42      469.95    106.49 o 
   1   9   5       92.00       87.64      3.96 o 
   3   9   5       73.01       66.12      5.61 o 
  -4  10   5       54.12       67.77      9.76 o 
  -2  10   5       28.37       25.86      3.36 o 
   0  10   5      140.60      138.36      3.81 o 
   2  10   5      429.79      418.92     11.19 o 
  -3  11   5       47.02       50.52      4.62 o 
  -1  11   5      694.88      793.56    120.09 o 
   1  11   5       97.02       86.92      6.35 o 
   3  11   5       10.25        4.17      3.64 o 
  -2  12   5      248.17      289.43     42.51 o 
   0  12   5       63.64       63.11      3.46 o 
   2  12   5       25.88       19.84      3.35 o 
  -3  13   5      128.58      132.12      6.66 o 
  -1  13   5       25.90       30.50      3.01 o 
   1  13   5       57.29       56.68      4.48 o 
   3  13   5       32.57       43.08      4.83 o 
  -2  14   5       31.77       48.37     11.26 o 
   0  14   5      109.38      103.27      4.05 o 
   2  14   5       70.01       63.75      6.46 o 
  -3  15   5       39.44       41.42      5.10 o 
  -1  15   5      425.43      457.60     59.22 o 
   1  15   5      346.46      334.24      8.21 o 
   3  15   5        1.34        1.92      3.50 o 
  -2  16   5       60.68       55.62      4.38 o 
   0  16   5      361.48      353.22      7.19 o 
   2  16   5      256.60      235.20      7.94 o 
  -3  17   5        2.49        0.35      6.35 o 
  -1  17   5       27.55       24.93      5.42 o 
   1  17   5      298.58      290.05     15.26 o 
   3  17   5        6.65        7.00      3.71 o 
  -2  18   5       99.28      117.14      8.83 o 
   0  18   5      173.84      189.40      7.70 o 
   2  18   5       19.27       21.88      4.16 o 
  -3  19   5        0.06        6.68      3.83 o 
  -1  19   5      228.71      214.70     20.87 o 
   1  19   5        6.81        6.85      3.22 o 
  -2  20   5      212.54      262.51     17.46 o 
   0  20   5      332.23      315.83      6.67 o 
   2  20   5       52.70       48.74      4.87 o 
  -3  21   5        5.14        5.23      4.36 o 
  -1  21   5       92.60       97.43      5.96 o 
   1  21   5       47.49       42.83      4.22 o 
  -2  22   5      138.49      134.89      6.84 o 
   0  22   5      315.07      298.53      9.48 o 
   2  22   5       60.01       60.15      5.30 o 
  -1  23   5      229.86      198.46     11.49 o 
   1  23   5      113.60      120.11      6.11 o 
  -2  24   5       49.25       57.93     14.47 o 
   0  24   5       56.00       59.17      3.40 o 
   2  24   5       61.07       57.84      6.15 o 
  -1  25   5      147.15      149.70      7.14 o 
   1  25   5       30.50       29.16      4.73 o 
  -2  26   5       46.68       42.27      5.52 o 
   0  26   5       31.07       34.31      3.60 o 
  -1  27   5       78.03       83.97      6.26 o 
   1  27   5        0.69       -2.14      3.42 o 
   0  28   5       81.87       63.96      4.58 o 
  -1  29   5      147.29      133.49     11.17 o 
   0  30   5       14.46       29.91      6.90 o 
  -4   0   6      257.73      262.87     14.43 o 
  -2   0   6       51.30       58.26      5.20 o 
   0   0   6      917.34      859.79     11.28 o 
   2   0   6      429.91      405.35     12.70 o 
  -3   1   6      198.04      190.91      7.14 o 
  -1   1   6       77.75       94.39      3.78 o 
   1   1   6       65.45       60.97      6.52 o 
   3   1   6        0.69        3.64      2.97 o 
  -4   2   6      121.80      126.72      7.63 o 
  -2   2   6      187.60      183.74      8.64 o 
   0   2   6      397.60      417.56      5.33 o 
   2   2   6        4.55        2.75      2.68 o 
  -3   3   6       67.43       72.34     19.42 o 
  -1   3   6      549.64      586.25     44.17 o 
   1   3   6      437.36      432.84     20.26 o 
   3   3   6      212.87      214.82      8.28 o 
  -4   4   6       31.95       32.47      5.62 o 
  -2   4   6       67.17       66.99      3.87 o 
   0   4   6      440.38      465.38      5.58 o 
   2   4   6      450.42      390.36      9.11 o 
  -3   5   6      268.48      237.67     55.79 o 
  -1   5   6       70.83       77.94      4.03 o 
   1   5   6      168.32      181.41      5.49 o 
   3   5   6       16.73       22.48      4.76 o 
  -4   6   6        1.12        1.33      7.84 o 
  -2   6   6       87.80       89.24     18.99 o 
   0   6   6     1076.87     1218.76     18.16 o 
   2   6   6      631.11      639.00     11.67 o 
  -3   7   6      136.05      133.13     35.57 o 
  -1   7   6      311.11      332.52     62.83 o 
   1   7   6      383.74      375.37      8.83 o 
   3   7   6       46.04       46.11      4.58 o 
  -4   8   6       36.33       29.98      8.71 o 
  -2   8   6       19.42       16.13      3.00 o 
   0   8   6      436.37      449.36      6.91 o 
   2   8   6      287.52      281.65     10.10 o 
  -3   9   6      174.05      168.66     27.13 o 
  -1   9   6      688.59      771.82    105.71 o 
   1   9   6      515.29      499.51     14.76 o 
   3   9   6       27.68       26.45      6.94 o 
  -2  10   6       21.60       15.98      4.80 o 
   0  10   6       98.39      108.88      6.14 o 
   2  10   6       55.77       54.26      4.28 o 
  -3  11   6       93.30       78.87     22.17 o 
  -1  11   6      322.67      355.00     55.46 o 
   1  11   6      401.06      366.62     13.65 o 
   3  11   6        0.92        5.11      3.19 o 
  -2  12   6      772.01      843.48    145.21 o 
   0  12   6      583.00      600.83     27.72 o 
   2  12   6       13.31       17.54      4.62 o 
  -3  13   6        3.73        3.96      3.48 o 
  -1  13   6       94.75      112.28     18.36 o 
   1  13   6       31.95       29.97      3.21 o 
   3  13   6        4.35        8.48      3.69 o 
  -2  14   6      412.54      408.46     58.17 o 
   0  14   6      479.96      489.81     13.54 o 
   2  14   6       40.83       39.47      4.28 o 
  -3  15   6       25.73       34.43      4.45 o 
  -1  15   6      232.33      229.51     34.84 o 
   1  15   6      458.90      468.59     13.09 o 
   3  15   6       46.84       61.76      5.46 o 
  -2  16   6       67.64       65.49      9.96 o 
   0  16   6      268.71      277.81      7.52 o 
   2  16   6       43.95       40.80      8.13 o 
  -3  17   6       28.84       27.36      4.47 o 
  -1  17   6      246.25      233.41     28.87 o 
   1  17   6      260.40      283.08     16.67 o 
  -2  18   6      103.45      103.29      9.29 o 
   0  18   6       89.94       85.87      3.74 o 
   2  18   6       45.95       45.83      4.92 o 
  -3  19   6       76.90       75.02      6.11 o 
  -1  19   6       65.01       54.69     11.95 o 
   1  19   6      570.59      548.78     50.96 o 
  -2  20   6      247.91      269.69     15.84 o 
   0  20   6       49.08       41.46      3.01 o 
   2  20   6       40.83       45.07     10.68 o 
  -1  21   6      135.91      121.13      6.14 o 
   1  21   6       82.60       77.51     11.14 o 
  -2  22   6       34.55       31.63      4.49 o 
   0  22   6       22.11       17.17      3.81 o 
   2  22   6        1.39        3.08      3.13 o 
  -1  23   6        0.91        3.30      3.22 o 
   1  23   6      176.11      187.70     18.37 o 
  -2  24   6      108.36      113.23     23.62 o 
   0  24   6       34.47       28.66      4.03 o 
  -1  25   6        4.76        0.84      3.63 o 
   1  25   6       14.03       10.67      3.83 o 
   0  26   6       37.03       35.59      3.78 o 
  -1  27   6        7.77        4.43      4.06 o 
   1  27   6       17.42       30.57      4.36 o 
   0  28   6       43.62       45.52      4.94 o 
  -3   1   7       90.38       92.07      5.81 o 
  -1   1   7      189.00      197.10      5.72 o 
   1   1   7      224.13      214.59     10.20 o 
   3   1   7       19.70       25.57      3.67 o 
  -2   2   7      124.23      139.17      5.50 o 
   0   2   7       99.94       93.89      2.99 o 
   2   2   7        1.28       -2.82      2.82 o 
  -3   3   7       13.08       10.36      3.55 o 
  -1   3   7      382.51      426.85     37.60 o 
   1   3   7       79.90       79.77      9.08 o 
   3   3   7       57.59       57.52      5.19 o 
  -2   4   7       30.47       33.95      4.07 o 
   0   4   7      103.80      100.51      2.96 o 
   2   4   7      202.90      202.99      7.18 o 
  -3   5   7       67.78       60.72      8.32 o 
  -1   5   7        6.82        8.45      2.29 o 
   1   5   7      302.64      295.58      7.51 o 
   3   5   7        6.19       16.53      5.18 o 
  -2   6   7        9.72       14.11      2.54 o 
   0   6   7       57.26       60.25      2.54 o 
   2   6   7      423.83      417.21     13.41 o 
  -3   7   7        1.65       -2.95      3.24 o 
  -1   7   7      113.69      131.91     24.67 o 
   1   7   7      966.31      927.57     13.15 o 
   3   7   7       29.92       21.54      4.76 o 
  -2   8   7      246.92      253.01     48.68 o 
   0   8   7      104.79      113.59      7.00 o 
   2   8   7       26.02       18.41      3.88 o 
  -3   9   7       48.61       47.83      9.52 o 
  -1   9   7       51.32       66.05     13.38 o 
   1   9   7      333.51      330.72     17.90 o 
   3   9   7       11.17       13.11      4.46 o 
  -2  10   7       99.64      125.26     26.53 o 
   0  10   7      386.54      422.13     16.63 o 
   2  10   7      103.13      110.37      5.90 o 
  -3  11   7       80.63       75.84     11.63 o 
  -1  11   7      281.85      294.30     46.37 o 
   1  11   7       73.42       71.92      4.58 o 
   3  11   7       37.39       49.23      5.05 o 
  -2  12   7       33.28       31.63      4.69 o 
   0  12   7       90.25       91.89      3.27 o 
   2  12   7       21.43       26.55     10.93 o 
  -3  13   7       44.63       62.14     10.04 o 
  -1  13   7      205.53      215.81     38.16 o 
   1  13   7      237.50      219.42     12.13 o 
  -2  14   7      141.03      155.98     20.48 o 
   0  14   7      145.86      145.96      8.25 o 
   2  14   7        1.57        0.59      3.12 o 
  -3  15   7       39.32       40.00      4.51 o 
  -1  15   7      297.66      262.80     29.80 o 
   1  15   7       34.12       36.15      4.05 o 
  -2  16   7      163.47      177.99     23.18 o 
   0  16   7      763.39      721.11     35.57 o 
   2  16   7       78.35       85.53     10.68 o 
  -3  17   7       26.60       17.10      5.04 o 
  -1  17   7       97.62       88.85     24.17 o 
   1  17   7       86.55       82.62      8.23 o 
  -2  18   7       87.12       97.28     23.49 o 
   0  18   7      212.52      203.12      5.24 o 
   2  18   7       18.37       30.16      6.64 o 
  -1  19   7       30.62       25.17      3.77 o 
   1  19   7        7.35       13.35      3.29 o 
  -2  20   7       98.54       96.95     17.81 o 
   0  20   7      157.09      138.63      8.56 o 
   2  20   7       12.45       17.53      4.06 o 
  -1  21   7       46.20       47.11      4.47 o 
   1  21   7       33.24       31.71      4.71 o 
  -2  22   7       59.80       49.14      5.79 o 
   0  22   7       63.86       59.06      3.61 o 
  -1  23   7       26.32       31.12      6.88 o 
   1  23   7       11.24       10.34      4.33 o 
   0  24   7       23.17       25.66      3.05 o 
  -1  25   7       17.29       16.94      6.71 o 
   1  25   7        0.98       -3.79      3.79 o 
   0  26   7       13.70       13.13      2.74 o 
  -2   0   8       79.14       83.24      6.84 o 
   0   0   8      179.19      182.10      7.15 o 
   2   0   8      198.81      211.78     10.86 o 
  -3   1   8       39.67       44.04     10.08 o 
  -1   1   8      100.24       93.18      9.35 o 
   1   1   8      106.19       92.82     10.64 o 
   3   1   8        8.36       13.43      3.93 o 
  -2   2   8      117.69      124.73      9.50 o 
   0   2   8       98.05       92.68      3.15 o 
   2   2   8      190.27      189.25     18.97 o 
  -3   3   8       21.05       18.45      4.25 o 
  -1   3   8       13.47       11.46      2.73 o 
   1   3   8      272.14      280.99      7.60 o 
   3   3   8       30.24       40.30      8.74 o 
  -2   4   8      207.28      191.22     12.70 o 
   0   4   8      274.12      255.12      5.09 o 
   2   4   8        2.72        5.10      2.88 o 
  -3   5   8        6.63        4.89      4.20 o 
  -1   5   8      347.37      366.59     32.97 o 
   1   5   8      238.34      266.01      7.81 o 
   3   5   8       32.64       46.26      5.32 o 
  -2   6   8      375.57      358.22     49.40 o 
   0   6   8      264.88      268.39      5.13 o 
   2   6   8       83.48       73.16      5.40 o 
  -3   7   8       24.45       22.23      3.83 o 
  -1   7   8      583.55      584.42     55.34 o 
   1   7   8      483.06      459.90     31.55 o 
  -2   8   8       52.09       49.03      9.22 o 
   0   8   8      460.54      501.24     15.45 o 
   2   8   8       44.82       33.22      9.09 o 
  -3   9   8      121.47      108.56     25.84 o 
  -1   9   8      222.49      238.88     40.66 o 
   1   9   8       45.15       45.26      4.09 o 
  -2  10   8      143.78      136.03     16.37 o 
   0  10   8      147.24      143.92      4.09 o 
   2  10   8       17.75       12.39      4.16 o 
  -3  11   8      169.69      151.86     27.07 o 
  -1  11   8      115.52      133.49     14.99 o 
   1  11   8      141.14      127.18     11.43 o 
  -2  12   8      236.87      241.65     25.31 o 
   0  12   8      148.04      151.83      6.58 o 
   2  12   8      112.64      123.88      6.71 o 
  -3  13   8       24.15       24.22     10.81 o 
  -1  13   8       19.51       18.76      3.51 o 
   1  13   8        6.62       10.66      2.73 o 
  -2  14   8       51.85       58.64      5.10 o 
   0  14   8      232.87      240.33      7.51 o 
   2  14   8       36.80       34.08      5.27 o 
  -3  15   8       22.08       23.40      4.93 o 
  -1  15   8      746.39      721.77    110.46 o 
   1  15   8       35.48       38.93      4.00 o 
  -2  16   8       75.27       80.96      5.69 o 
   0  16   8       66.42       65.77      4.31 o 
   2  16   8       29.56       46.62      4.94 o 
  -1  17   8      103.39       89.77     16.02 o 
   1  17   8       30.98       34.56      7.08 o 
  -2  18   8        3.65       11.74      7.74 o 
   0  18   8      377.53      406.43     20.77 o 
   2  18   8       20.50       27.18      4.75 o 
  -1  19   8      269.26      237.65      8.83 o 
   1  19   8        8.95        8.84      3.72 o 
  -2  20   8       19.39       19.41      9.58 o 
   0  20   8       51.86       43.88      3.58 o 
  -1  21   8        3.66        6.28      3.73 o 
   1  21   8       14.30       21.40      3.93 o 
   0  22   8       30.14       30.50      3.07 o 
  -1  23   8        1.22       -1.95      4.92 o 
   1  23   8        9.74        2.93      5.99 o 
   0  24   8       14.79       17.06      3.03 o 
  -3   1   9       77.22       81.15      7.41 o 
  -1   1   9       76.06       77.47      4.78 o 
   1   1   9       38.79       37.69      3.98 o 
  -2   2   9       15.29       16.10      3.49 o 
   0   2   9       30.95       29.28      2.44 o 
   2   2   9        5.63        3.39      5.76 o 
  -3   3   9       26.63       28.44     10.39 o 
  -1   3   9      101.42      104.73      8.03 o 
   1   3   9      186.91      193.17      7.36 o 
  -2   4   9      183.72      175.77      7.20 o 
   0   4   9      210.45      211.33      5.49 o 
   2   4   9       15.27       15.79      6.23 o 
  -3   5   9       11.17       13.47      4.57 o 
  -1   5   9       11.97       18.55      3.12 o 
   1   5   9      418.57      380.01     23.97 o 
  -2   6   9       69.61       61.66      4.98 o 
   0   6   9      575.39      563.75     15.88 o 
   2   6   9       13.68       25.66      6.80 o 
  -3   7   9      109.11       87.52     17.22 o 
  -1   7   9       46.64       37.77      5.58 o 
   1   7   9      247.61      236.87      9.34 o 
  -2   8   9       18.20       27.99      6.11 o 
   0   8   9      718.54      688.04     18.02 o 
   2   8   9        2.58        1.29      4.91 o 
  -3   9   9        8.02        8.72      3.64 o 
  -1   9   9       44.55       36.06      4.50 o 
   1   9   9       84.74       82.23      5.39 o 
  -2  10   9       39.68       37.83     10.77 o 
   0  10   9       25.12       26.11      2.70 o 
   2  10   9       94.38       91.96      6.39 o 
  -3  11   9       10.24        3.64      4.10 o 
  -1  11   9       50.97       56.99      4.36 o 
   1  11   9        5.26        0.36      9.96 o 
  -2  12   9       58.15       53.36      8.24 o 
   0  12   9        5.73        0.72      2.32 o 
   2  12   9       23.07       35.65      4.39 o 
  -1  13   9       23.12       20.31      3.76 o 
   1  13   9      124.41      155.44     23.15 o 
  -2  14   9       89.36       92.87     21.53 o 
   0  14   9       16.87       19.22      2.66 o 
   2  14   9       14.87       21.51      5.91 o 
  -1  15   9      116.80      120.15     15.83 o 
   1  15   9       43.94       52.21      4.97 o 
  -2  16   9       55.51       45.36      5.99 o 
   0  16   9        2.47        6.50      3.04 o 
  -1  17   9      143.87      137.61      7.05 o 
   1  17   9       20.38       22.31      4.33 o 
  -2  18   9       73.84       70.75     12.07 o 
   0  18   9       74.61       73.67      5.05 o 
  -1  19   9       50.91       43.94      5.09 o 
   1  19   9       29.71       46.89      5.24 o 
   0  20   9       20.44       18.29      3.56 o 
  -1  21   9        9.54        2.97      4.37 o 
   0  22   9        2.42        1.20      2.65 o 
  -2   0  10      153.81      116.16      9.81 o 
   0   0  10      121.89      107.44      6.23 o 
   2   0  10       62.92       60.28      8.56 o 
  -1   1  10       61.07       63.57      4.69 o 
   1   1  10        3.01        1.16      3.13 o 
  -2   2  10       85.33       78.75      5.52 o 
   0   2  10       78.11       76.63      3.62 o 
   2   2  10       35.53       37.75      5.06 o 
  -1   3  10      273.96      282.49      8.66 o 
   1   3  10        7.83        4.82      3.38 o 
  -2   4  10        1.13       -2.10      3.19 o 
   0   4  10      520.14      522.15      8.09 o 
   2   4  10       18.54       19.21      4.09 o 
  -1   5  10      139.98      123.83      6.35 o 
   1   5  10       38.91       37.04      4.23 o 
  -2   6  10        0.83        1.72      2.94 o 
   0   6  10      122.77      127.86      5.47 o 
   2   6  10        0.04        0.61      3.17 o 
  -1   7  10      180.07      178.45     14.47 o 
   1   7  10       23.28       28.23      3.97 o 
  -2   8  10       52.48       45.88      4.88 o 
   0   8  10       69.11       72.66      3.73 o 
  -1   9  10      306.05      308.61     41.92 o 
   1   9  10       24.77       19.69      3.99 o 
  -2  10  10       22.58       28.96      4.28 o 
   0  10  10        3.16        1.97      3.41 o 
  -1  11  10       90.12       94.73      7.40 o 
   1  11  10        7.78        6.39      5.82 o 
  -2  12  10       67.20       62.07     13.27 o 
   0  12  10        5.87        7.44      2.33 o 
  -1  13  10       45.61       39.86      9.15 o 
   1  13  10        1.09        5.73      3.25 o 
  -2  14  10      222.17      206.70     23.78 o 
   0  14  10       12.71       15.33      2.59 o 
  -1  15  10       24.86       24.97      4.63 o 
   1  15  10       51.23       68.23      5.62 o 
   0  16  10       31.79       29.13      3.19 o 
  -1  17  10      113.72      116.49     18.16 o 
   0  18  10        5.08        4.00      2.60 o 
  -1   1  11      124.46      126.22      6.86 o 
   1   1  11       43.28       51.19      5.27 o 
  -2   2  11       46.95       34.79      5.21 o 
   0   2  11        6.54        8.36      2.45 o 
  -1   3  11       39.67       37.64      6.47 o 
   1   3  11       50.81       59.04      4.88 o 
  -2   4  11      100.37       99.95      7.32 o 
   0   4  11       42.58       49.69      3.40 o 
  -1   5  11      178.82      175.74     10.31 o 
   1   5  11        7.50       18.56      3.43 o 
  -2   6  11      123.23      105.65      6.80 o 
   0   6  11       20.46       20.61      3.00 o 
  -1   7  11      137.19      152.91      7.31 o 
   1   7  11        1.44        3.11      3.87 o 
  -2   8  11        3.87        5.36      3.89 o 
   0   8  11       68.72       63.50      4.13 o 
  -1   9  11       13.80        9.67      4.49 o 
   1   9  11        7.66        9.85      3.30 o 
   0  10  11       15.17       23.00      3.37 o 
  -1  11  11        2.88        3.46      3.50 o 
   0  12  11       19.88       19.63      2.94 o 
  -1  13  11        0.27       -3.87      3.87 o 
   0  14  11        8.42       11.97      3.40 o 
   0   0  12       10.20        7.31      6.50 o 
  -1   1  12       20.81       19.25      4.57 o 
   0   2  12        3.81        4.32      2.43 o 
  -1   3  12       75.08       74.21      6.09 o 
   0   4  12       34.81       40.40      3.34 o 
  -1   5  12        8.36        0.98      6.04 o 
                                                 
